# Supplementary material for: AutoEncoder-Based Computational Framework for Tumor Microenvironment Decomposition and Biomarker Identification in Metastatic Melanoma
Source: Front Genet. 2021 May 27;12:665065. doi: 10.3389/fgene.2021.665065 (PMC8191580; doi:10.3389/fgene.2021.665065)
Supplement: Supplementary file 2 [file Data_Sheet_2.xlsx]

## Sheet: Suppl Table 1
Suppl Table 1. Dataset collection
ID	platform	author	PMID	#Patient/sample	stage	Clinical information
TCGA-SKCM	RNA-seq	NA	NA	358	I-IV	Survival
GSE65904	GPL10558	Cirenajwis	25909218	214	I-IV	Survival
GSE22155	GPL6102	Jonsson	20460471	54	IV	Survival
GSE8401	GPL96	Xu	18505921	47	IV	Survival
GSE19234	GPL570	Bogunovic	19915147	44	III-IV	Survival
GSE54467	GPL6884	Jayawardana	24975271	79	III	Survival
GSE53118	GPL6884	Mann	22931913	79	III	Survival
GSE35640	GPL570	Montoya	23715562	56	III-IV	MAGE-A3 therapy
phs000452	RNA-seq	Van Allen	26359337	42	III-IV	Anti-CTLA4 therapy
GDSC	GPL570	Lorio	27397505	38	NA	Anti-cancer drug screening
Suppl Table 1: Dataset collection. For each dataset, its GEO/dataset ID, author, PMID, clinical information and number of samples are provided.

## Sheet: Suppl Table 2
Suppl Table 2. Pre-rank GSEA analysis for TE signature
Pathway	Pvalue	Normalized enrichment score
SENGUPTA_NASOPHARYNGEAL_CARCINOMA_UP	0.000116455	2.15816
HUANG_GATA2_TARGETS_UP	0.000583567	1.84003
DODD_NASOPHARYNGEAL_CARCINOMA_DN	0.000108637	1.83177
FOSTER_TOLERANT_MACROPHAGE_DN	0.000328228	1.77509
CHICAS_RB1_TARGETS_CONFLUENT	0.00269006	1.71891
BOSCO_INTERFERON_INDUCED_ANTIVIRAL_MODULE	0.00258671	1.71294
BROWNE_INTERFERON_RESPONSIVE_GENES	0.00326797	1.6986
SANA_RESPONSE_TO_IFNG_UP	0.00285193	1.67766
LINDSTEDT_DENDRITIC_CELL_MATURATION_A	0.0042042	1.67255
DEBIASI_APOPTOSIS_BY_REOVIRUS_INFECTION_UP	0.00568392	1.66658
FARMER_BREAST_CANCER_CLUSTER_1	0.00513004	1.66032
BOSCO_TH1_CYTOTOXIC_MODULE	0.00290017	1.64086
REACTOME_INTERFERON_SIGNALING	0.00780781	1.63208
ODONNELL_TARGETS_OF_MYC_AND_TFRC_UP	0.00746965	1.62166
SENGUPTA_NASOPHARYNGEAL_CARCINOMA_WITH_LMP1_UP	0.00984131	1.61545
DEURIG_T_CELL_PROLYMPHOCYTIC_LEUKEMIA_DN	0.00314125	1.58222
TAKEDA_TARGETS_OF_NUP98_HOXA9_FUSION_10D_UP	0.0102529	1.57772
REACTOME_INTERFERON_GAMMA_SIGNALING	0.0154147	1.57395
SCHLOSSER_SERUM_RESPONSE_DN	0.00823928	1.57185
KEGG_SYSTEMIC_LUPUS_ERYTHEMATOSUS	0.0171753	1.56503
CHARAFE_BREAST_CANCER_LUMINAL_VS_MESENCHYMAL_DN	0.0225682	1.54485
SEKI_INFLAMMATORY_RESPONSE_LPS_UP	0.0209974	1.54332
GRAHAM_CML_DIVIDING_VS_NORMAL_QUIESCENT_DN	0.0230509	1.54114
TAKEDA_TARGETS_OF_NUP98_HOXA9_FUSION_3D_UP	0.0191444	1.53966
RAO_BOUND_BY_SALL4_ISOFORM_B	0.0283827	1.51463
GAZDA_DIAMOND_BLACKFAN_ANEMIA_ERYTHROID_DN	0.0312146	1.51347
VILIMAS_NOTCH1_TARGETS_UP	0.0242105	1.50797
VECCHI_GASTRIC_CANCER_EARLY_DN	0.0284803	1.50045
NABA_SECRETED_FACTORS	0.0229295	1.49844
CHARAFE_BREAST_CANCER_LUMINAL_VS_BASAL_DN	0.0246956	1.49423
ODONNELL_TFRC_TARGETS_UP	0.0135995	1.49115
ICHIBA_GRAFT_VERSUS_HOST_DISEASE_D7_UP	0.0228449	1.4841
OSMAN_BLADDER_CANCER_UP	0.0272467	1.48196
FLECHNER_BIOPSY_KIDNEY_TRANSPLANT_OK_VS_DONOR_UP	0.0342152	1.47418
GEORGES_TARGETS_OF_MIR192_AND_MIR215	0.0398262	1.47401
HORIUCHI_WTAP_TARGETS_UP	0.0348031	1.47153
WORSCHECH_TUMOR_REJECTION_UP	0.0436952	1.46846
PICCALUGA_ANGIOIMMUNOBLASTIC_LYMPHOMA_UP	0.0292037	1.46755
GRAHAM_NORMAL_QUIESCENT_VS_NORMAL_DIVIDING_UP	0.0464599	1.46701
KEGG_TOLL_LIKE_RECEPTOR_SIGNALING_PATHWAY	0.0401796	1.46035
MARTINEZ_TP53_TARGETS_UP	0.0320498	1.45979
MATSUDA_NATURAL_KILLER_DIFFERENTIATION	0.0236203	1.45465
BOYLAN_MULTIPLE_MYELOMA_C_D_DN	0.0182855	1.45169
ACEVEDO_LIVER_CANCER_UP	0.0323636	1.44909
MARTINEZ_RB1_AND_TP53_TARGETS_UP	0.0360086	1.44485
JISON_SICKLE_CELL_DISEASE_UP	0.0438607	1.43474
RODWELL_AGING_KIDNEY_UP	0.0121412	1.42117
ONKEN_UVEAL_MELANOMA_UP	0.0405954	1.42045
FULCHER_INFLAMMATORY_RESPONSE_LECTIN_VS_LPS_DN	0.0240826	1.38947
GRAESSMANN_APOPTOSIS_BY_DOXORUBICIN_UP	0.0401912	1.38627
POOLA_INVASIVE_BREAST_CANCER_UP	0.0213182	1.38504
ZHENG_BOUND_BY_FOXP3	0.0333614	1.37701
WALLACE_PROSTATE_CANCER_RACE_UP	0.0315154	1.33875
IVANOVA_HEMATOPOIESIS_STEM_CELL_AND_PROGENITOR	0.0150263	-1.57576
HOSHIDA_LIVER_CANCER_SUBCLASS_S3	0.0299401	-1.59643
KEGG_FC_EPSILON_RI_SIGNALING_PATHWAY	0.0301482	-1.60349
FORTSCHEGGER_PHF8_TARGETS_DN	0.00789266	-1.63452
REACTOME_CELL_SURFACE_INTERACTIONS_AT_THE_VASCULAR_WALL	0.0225249	-1.64742
Suppl Table 2: Pre-rank GSEA analysis for TE signature. The enrichment score and p value of the pathways involved in the TE-signature was shown in the table.

## Sheet: Suppl Table 3
Suppl Table 3. Pre-rank GSEA analysis for TI signature
Pathway	Pvalue	Normalized enrichment score
MANALO_HYPOXIA_DN	0.00011812	1.99993
SCHUHMACHER_MYC_TARGETS_UP	0.000249097	1.92831
RODRIGUES_THYROID_CARCINOMA_POORLY_DIFFERENTIATED_UP	0.000249097	1.90643
LEE_BMP2_TARGETS_DN	0.000110181	1.90569
WEI_MYCN_TARGETS_WITH_E_BOX	0.000230176	1.89696
KRIGE_RESPONSE_TO_TOSEDOSTAT_6HR_DN	0.000104134	1.8469
KRIGE_RESPONSE_TO_TOSEDOSTAT_24HR_DN	0.000102585	1.79611
TARTE_PLASMA_CELL_VS_PLASMABLAST_DN	0.00244688	1.76782
WANG_RESPONSE_TO_GSK3_INHIBITOR_SB216763_DN	0.00370607	1.73115
PUJANA_BRCA2_PCC_NETWORK	0.0057508	1.68745
KINSEY_TARGETS_OF_EWSR1_FLII_FUSION_UP	0.00269512	1.6784
KRIEG_HYPOXIA_NOT_VIA_KDM3A	0.00553633	1.65622
NUYTTEN_NIPP1_TARGETS_DN	0.00803213	1.63251
BILD_MYC_ONCOGENIC_SIGNATURE	0.0105116	1.60167
JOHNSTONE_PARVB_TARGETS_3_DN	0.0155298	1.57622
DODD_NASOPHARYNGEAL_CARCINOMA_DN	0.00550498	1.56341
YAO_TEMPORAL_RESPONSE_TO_PROGESTERONE_CLUSTER_14	0.0237536	1.558
BOYAULT_LIVER_CANCER_SUBCLASS_G3_UP	0.0266581	1.55083
GOBERT_OLIGODENDROCYTE_DIFFERENTIATION_UP	0.0231095	1.53531
PENG_RAPAMYCIN_RESPONSE_DN	0.0282445	1.51837
CREIGHTON_ENDOCRINE_THERAPY_RESISTANCE_2	0.033156	1.51308
TONKS_TARGETS_OF_RUNX1_RUNX1T1_FUSION_MONOCYTE_UP	0.034888	1.50698
MASSARWEH_TAMOXIFEN_RESISTANCE_UP	0.0401046	1.48968
TOYOTA_TARGETS_OF_MIR34B_AND_MIR34C	0.0417642	1.48281
SENESE_HDAC3_TARGETS_UP	0.0454039	1.47098
RICKMAN_METASTASIS_UP	0.0440057	1.45731
PENG_GLUTAMINE_DEPRIVATION_DN	0.0471867	1.44661
CUI_TCF21_TARGETS_2_UP	0.0429278	1.43373
PILON_KLF1_TARGETS_DN	0.0365049	1.39315
ACEVEDO_LIVER_CANCER_DN	0.0412446	-1.47119
WAKABAYASHI_ADIPOGENESIS_PPARG_RXRA_BOUND_8D	0.0149597	-1.50679
WONG_ADULT_TISSUE_STEM_MODULE	0.031995	-1.5179
BROWNE_HCMV_INFECTION_18HR_DN	0.0442857	-1.5376
RODRIGUES_THYROID_CARCINOMA_POORLY_DIFFERENTIATED_DN	0.0135379	-1.57498
BILANGES_RAPAMYCIN_SENSITIVE_VIA_TSC1_AND_TSC2	0.0254806	-1.63902
SWEET_LUNG_CANCER_KRAS_UP	0.00940666	-1.65021
REACTOME_METABOLISM_OF_PROTEINS	0.00490998	-1.68571
REACTOME_METABOLISM_OF_MRNA	0.0125074	-1.73132
KIM_ALL_DISORDERS_OLIGODENDROCYTE_NUMBER_CORR_UP	0.0025974	-1.73366
ONKEN_UVEAL_MELANOMA_DN	0.000874126	-1.81766
OSMAN_BLADDER_CANCER_DN	0.00655152	-1.83852
JISON_SICKLE_CELL_DISEASE_DN	0.00709579	-1.85409
GARY_CD5_TARGETS_UP	0.00163666	-1.87764
KIM_BIPOLAR_DISORDER_OLIGODENDROCYTE_DENSITY_CORR_UP	0.000980392	-1.98359
REACTOME_NONSENSE_MEDIATED_DECAY_ENHANCED_BY_THE_EXON_JUNCTION_COMPLEX	0.00285714	-2.03198
TIEN_INTESTINE_PROBIOTICS_24HR_DN	0.00285714	-2.03476
BHATI_G2M_ARREST_BY_2METHOXYESTRADIOL_DN	0.00137804	-2.23425
HSIAO_HOUSEKEEPING_GENES	0.000892061	-2.24303
REACTOME_3_UTR_MEDIATED_TRANSLATIONAL_REGULATION	0.000918695	-2.31314
REACTOME_INFLUENZA_LIFE_CYCLE	0.000459348	-2.39438
REACTOME_INFLUENZA_VIRAL_RNA_TRANSCRIPTION_AND_REPLICATION	0.000459348	-2.39438
REACTOME_TRANSLATION	0.00047619	-2.46416
NIKOLSKY_BREAST_CANCER_8Q23_Q24_AMPLICON	0.000605694	-2.89329
Suppl Table 3: Pre-rank GSEA analysis for TI signature. The enrichment score and p value of the pathways involved in the TI-signature was shown in the table.

## Sheet: Suppl Table 4
Suppl Table 4. Correlation between TI-score and anti-cancer drug sensitivity
	Correlation Coefficient	P value
Erlotinib	-0.58042	0.0520862
GSK650394	-0.508719	0.00180505
Midostaurin	-0.505358	0.00195782
OSU-03012	-0.486449	0.00304623
JNK-9L	-0.412866	0.015236
Etoposide	-0.408152	0.0149321
Methotrexate	-0.402346	0.0224359
Obatoclax Mesylate	-0.379158	0.0246859
VX-702	-0.374231	0.0380746
GSK1904529A	-0.362911	0.0321382
Tipifarnib	-0.360529	0.0333705
Bryostatin 1	-0.359997	0.0365009
QS11	-0.357448	0.0350223
Gemcitabine	-0.357308	0.0350989
Mitomycin-C	-0.356187	0.0357169
Pazopanib	-0.338399	0.0467688
Epothilone B	-0.328594	0.0539436
Refametinib	0.382763	0.00233084
AS605240	0.394084	0.0232524
PLX-4720	0.447725	0.000145298
(5Z)-7-Oxozeaenol	0.477384	0.00430418
Dabrafenib	0.538405	0.00147883
Suppl Table 4: Correlation between TI-score and anti-cancer drug sensitivity. The correlation coefficient and p value of each anti-cancer drug was provided in the table.
